# Supplementary material for: Phenotypic Identification, Genetic Characterization, and Selective Signal Detection of Huitang Duck
Source: Animals (Basel). 2024 Jun 10;14(12):1747. doi: 10.3390/ani14121747 (PMC11201145; doi:10.3390/ani14121747)
Supplement: Supplementary file 1 [file animals-14-01747-s001.zip]

Archive with 1 entries (1 files):
- animals-2941929-supplementary.pdf
